# Supplementary material for: Barbeya oleoides Leaves Extracts: In Vitro Carbohydrate Digestive Enzymes Inhibition and Phytochemical Characterization
Source: Molecules. 2021 Oct 15;26(20):6229. doi: 10.3390/molecules26206229 (PMC8540058; doi:10.3390/molecules26206229)
Supplement: Supplementary file 1 [file molecules-26-06229-s001.zip]

Archive with 1 entries (1 files):
- molecules-1333980-supplementary.pdf
